# Supplementary material for: Confirmation of ‘Pollen- and Seed-Specific Gene Deletor’ System Efficiency for Transgene Excision from Transgenic Nicotiana tabacum under Field Conditions
Source: Int J Mol Sci. 2023 Jan 6;24(2):1160. doi: 10.3390/ijms24021160 (PMC9866632; doi:10.3390/ijms24021160)
Supplement: Supplementary file 1 [file ijms-24-01160-s001.zip]

Archive with 1 entries (1 files):
- ijms-2091536-supplementary.pdf
